# Supplementary material for: A Randomized Trial Comparing 3- versus 4-Monthly Cardiac Monitoring in Patients Receiving Trastuzumab-Based Chemotherapy for Early Breast Cancer
Source: Curr Oncol. 2021 Dec 3;28(6):5073–83. doi: 10.3390/curroncol28060427 (PMC8700071; doi:10.3390/curroncol28060427)
Supplement: Supplementary file 1 [file curroncol-28-00427-s001.zip]

Archive with 1 entries (1 files):
- curroncol-1471040-supplementary.pdf
